# Supplementary material for: Evaluation of Unsolicited Feedback from Patients with Cancer and Their Families as a Strategy to Improve Cancer Care Delivery
Source: Curr Oncol. 2024 Apr 28;31(5):2488–96. doi: 10.3390/curroncol31050186 (PMC11120482; doi:10.3390/curroncol31050186)
Supplement: Supplementary file 1 [file curroncol-31-00186-s001.zip]

Archive with 1 entries (1 files):
- curroncol-2969628-supplementary.pdf
